# Supplementary material for: Filtering for increased power for microarray data analysis
Source: BMC Bioinformatics. 2009 Jan 8;10:11. doi: 10.1186/1471-2105-10-11 (PMC2661050; doi:10.1186/1471-2105-10-11)
Supplement: Additional file 1 — Detailed Statistics on Power from Simulation Study. The table displays the 5th, 25th, 50th, 75th, and 95th quantiles of the observed power for simulation runs. Power was calculated with and without variance filtering for both FDR methods(Benjamini-Hochberg and q-value) using a stated FDR level of 0.05. Both dependent and independent cases were considered over a range of π0 values, where π0 is the proportion of genes which are truly not differentially expressed. [file 1471-2105-10-11-S1.xls]

## Sheet: FDR
			π0 = 0.70		π0 = 0.80		π0 = 0.90		π0 = 0.95		π0 = 0.98
Model Type	MTA	Quantile	No Filt.	Filt.	No Filt.	Filt.	No Filt.	Filt.	No Filt.	Filt.	No Filt.	Filt.
Dep.	BH	0.05	0.597597	0.678463	0.51219	0.62639	0.35719	0.4986	0.2028	0.3448	0.047	0.149
		0.25	0.616	0.69625	0.532075	0.64535	0.3812	0.5215	0.2272	0.3699	0.073	0.18
		0.5	0.628333	0.706667	0.54645	0.6569	0.3969	0.5358	0.2448	0.3884	0.092	0.202
		0.75	0.641067	0.71685	0.559125	0.6682	0.4136	0.55145	0.266	0.4068	0.109	0.226
		0.95	0.656283	0.731467	0.580315	0.68691	0.4358	0.5706	0.29002	0.4328	0.14	0.255
Dep.	q-value	0.05	0.665527	0.779063	0.55679	0.702795	0.3732	0.5382	0.20918	0.36398	0.049	0.15495
		0.25	0.685067	0.79325	0.578275	0.720675	0.4038	0.5644	0.236	0.39	0.076	0.187
		0.5	0.6969	0.802333	0.5952	0.7327	0.4206	0.58	0.2552	0.4104	0.095	0.211
		0.75	0.708733	0.811017	0.608	0.743425	0.44	0.5966	0.2784	0.432	0.11425	0.235
		0.95	0.725733	0.82281	0.63081	0.760905	0.46481	0.61981	0.30522	0.4616	0.14805	0.27
Ind.	BH	0.05	0.619727	0.699593	0.535195	0.647295	0.37859	0.51899	0.2228	0.3644	0.055	0.161
		0.25	0.625	0.7036	0.541475	0.6529	0.38855	0.5284	0.2364	0.3796	0.078	0.186
		0.5	0.628667	0.706367	0.5462	0.6569	0.396	0.5348	0.2464	0.3892	0.0925	0.201
		0.75	0.6324	0.709667	0.5508	0.660925	0.4034	0.5418	0.2564	0.4001	0.106	0.219
		0.95	0.63707	0.713803	0.557305	0.667005	0.4134	0.55081	0.27162	0.414	0.128	0.241
Ind.	q-value	0.05	0.688533	0.794933	0.58289	0.722095	0.40179	0.5606	0.2324	0.38798	0.058	0.168
		0.25	0.693583	0.799133	0.5898	0.7281	0.4128	0.572	0.2476	0.4024	0.08	0.192
		0.5	0.697333	0.802	0.5942	0.7323	0.4202	0.5792	0.2572	0.4116	0.095	0.2095
		0.75	0.701133	0.804933	0.5988	0.7363	0.4278	0.586	0.268	0.4232	0.109	0.226
		0.95	0.705733	0.809333	0.605905	0.74231	0.4378	0.59561	0.28282	0.4368	0.131	0.249
